# Supplementary material for: Anti-Protozoal Activity of Hops Essential Oil and Myrcene Against Cryptosporidium Parvum in Cell Culture
Source: Foods. 2025 Sep 27;14(19):3352. doi: 10.3390/foods14193352 (PMC12523311; doi:10.3390/foods14193352)
Supplement: Supplementary file 1 [file foods-14-03352-s001.zip]

Archive with 1 entries (1 files):
- foods-3828325-supplementary.pdf
